# Supplementary material for: Genome-wide identification and transcriptional profiling analysis of auxin response-related gene families in cucumber
Source: BMC Res Notes. 2014 Apr 8;7:218. doi: 10.1186/1756-0500-7-218 (PMC4108051; doi:10.1186/1756-0500-7-218)
Supplement: Additional file 4: Table S2 — Cis-elements in the promoters of CsARF, CsAUX/IAA, CsGH3, CsSAUR and CsLBD genes in cucumber. [file 1756-0500-7-218-S4.xls]

## Sheet: Sheet1
Additional file 4: Table S2-1 Cis-elements in the promoters of CsARF genes
	Gene Cis-element	CsARF1	CsARF2	CsARF3	CsARF4	CsARF5	CsARF6	CsARF7	CsARF8	CsARF9	CsARF10	CsARF11	CsARF12	CsARF13	CsARF14	CsARF17	CsARF19
Auxin signaling transduction related cis-element	S000024			2				2		1	1	3	2
	S000273					2		1		1	2			2	1
	S000370		1					1		1				1	1
Drought stress related cis-element	S000153		1					2					2
	S000174		1					1				1					1
	S000175							1								1
	S000413	1						1	1			1		1
	S000414		1	1	1	2							1	1
Salt stress-related cis-element	S000453	2	2	4	6	3		3		2	10	7	3	4	4	7	7
Heat shock element	S000030		5		3	3	2	1	2	2	2	1	1	2	1	4
light signal transduction-related cis-element	S000124				1					1	1				1
	S000199	3	1	1	6		1	2	1	2	3	5	2		3	2	1
	S000039	8	3	7	10	5	7	4	5	5	9	11	9	6	7	2	8
	S000362	1		2	1	2						2	4	2	2	1	2
	S000482		2		1	1	2	5	1			1
	S000483		2		1			1
	S000392	1	3	2	1				1	1			1	1	1	3
	S000383		1	1	2	2	2	2	1			1			1		1
	S000127		2			1		2		2	1		2	1
	S000363	2
	S000486			1					2		1
	S000488		1
	S000385										1
Ca2+-Responsive cis elements	S000507										1
Calmodulin-binding/CGCG box	S000501			2	2	2		2			1
Additional file 4: Table S2-2 Cis-elements in the promoters of CsIAA genes
	Gene Cis-element	CsIAA1	CsIAA2	CsIAA3	CsIAA4	CsIAA5	CsIAA6	CsIAA7	CsIAA8	CsIAA9	CsIAA10	CsIAA11	CsIAA12	CsIAA13	CsIAA14	CsIAA15	CsIAA16
Auxin signaling transduction related cis-element	S000026(AuxRE)														1
	S000270(AuxRE)		1				1	1					1		1		1
	S000024						2							1		1
	S000273				2	4	2	3	1	1		2	3	2	1		1
	S000360														1
	S000370					1						2	1		2		1
Drought stress related cis-element	S000153	1		1			1					1	1	1
	S000174	1	1	2		2		1	1		1		1	1	1
	S000175												1
	S000402	1										1	1	1
	S000413		1					1							1	2	1
	S000414		2	3	4		2	2	1		1			1		2
Salt stress related cis-element	S000453	2	3	6	5	11	7	2		3	5	3	2	7	2	8	3
Heat shock element	S000030	3	1	3	4	3	3	2	4	1	2	5	4	2	3	3	1
light signal transduction-related cis-element	S000124		2					2							1
	S000199	1	3	5	3	1	1	5	2	1		3	2	5	7	8	3
	S000039	3	8	8	8	5	10	12	5	5	4	10	7	21	12	11	13
	S000362	2	1	1	1		1	2		5		3	3		2	1	1
	S000482	2		1	1		1							1	1
	S000483	2	2				1		1		1	1	2
	S000392	2	1	1	2	2	1	2		2	1	3	1	2	2	3
	S000383		1	1	1	2		2			4	3	1	1	1
	S000127		1		1		1						2		1		1
	S000363									1					1
	S000486						1	1
	S000488							2	1					2
	S000229				1			1						1
Ca2+-Responsive cis elements	S000507		1	4	3			1
Calmodulin-binding/CGCG box	S000501		1		3		1	1
Additional file 4: Table S2-3 Cis-elements in the promoters of CsGH3 genes
	Gene Cis-element	CsGH3.1	CsGH3.2	CsGH3.3	CsGH3.4	CsGH3.5	CsGH3.6	CsGH3.7	CsGH3.10	CsGH3.11	CsGH3.17
Auxin signaling transduction related cis-element	S000270(AuxRE)	1		1	1	2				1
	S000024	1			2	3		2		1
	S000273		2	1	1	3	1	2	2
	S000360
	S000370			1	1						1
Drought stress related cis-element	S000153	1			1					3
	S000174			1	1						2
	S000175			1
	S000402									1
	S000413	1		1	1						1
	S000414		1	2	3	3		1	2	1
Salt stress related cis-element	S000453	8	4	2	6	3	3	3	3	6	6
Heat shock element	S000030	1	2	1	2	4	2	2	2	1	1
light signal transduction-related cis-element	S000124		1	1				2	2
	S000199	5	8	3	2	1	3	8	7	3	3
	S000039	9	16	10	11	6	18	17	13	6	7
	S000362			1	1	2		1		1
	S000482					1		1		2	1
	S000483				1
	S000392	2	2		1		2		3	1	2
	S000383	2				1	1	1	2	1	1
	S000127	1	2			2				1
	S000363									1
	S000486	1				1
	S000488			1							1
	S000385
	S000229			1		1
Ca2+-Responsive cis elements	S000507		1			1		1		1
Calmodulin-binding/CGCG box	S000501			1		2
Additional file 4: Table S2-4 Cis-elements in the promoters of CsSAUR genes
	Gene Cis-element	CsSAUR1	CsSAUR2	CsSAUR3	CsSAUR4	CsSAUR5	CsSAUR6	CsSAUR7	CsSAUR8	CsSAUR9	CsSAUR10	CsSAUR11	CsSAUR12	CsSAUR13	CsSAUR14	CsSAUR15	CsSAUR16	CsSAUR52	CsSAUR53	CsSAUR54	CsSAUR55	CsSAUR56	CsSAUR57	CsSAUR58	CsSAUR59	CsSAUR60	CsSAUR61
Auxin signaling transduction related cis-element	S000026(AuxRE)																	1		1
	S000270(AuxRE)		2	1		2		2	1	1							2
	S000024									1			1	1		1	2				1	3
	S000273	2	1	4	3	1		1	1	2	2		1	1		1	3		1		1	2	3	1	1	1
	S000370				1				1		1	1	1	2	2	2			2		1	1
Drought stress -related cis-element	S000153		1				1			1	1							1						1		1
	S000174	1	1	3		2	2	1	1	1	1	1	1	1	2	1				1		1		1		2
	S000175	1															1
	S000402										1							1								1
	S000413	1			1	2	2	2	3	1	3	1	2	1	1	2		1			1	1	1	1	1	1
	S000414	1	1				2	1		4	4			2		1	2		1	1	1	2	3			1	1
Salt stress-related cis-element	S000453	3	1	5	2	3	3	3		4	3	3	2		3	3		2	2	1		2	6	5	2	3	4
Heat shock element	S000030	1	5	2	1	3	5	3	3	2	2	7	9	5	4	4	4	3	2	3	3	2	2	4	4	2	2
light signal transduction-related cis-element	S000124		1		2			1		1	1		1	1		1						2	1				1
	S000199	1	4	2	6	1	2	1	3	4	5		3	7	3	3	2		3	3	5	6	6	7	1	2	2
	S000039	6	9	13
	S000488					1	1												1	1
Ca2+-Responsive cis elements	S000507		1						1	2									1		1		1		1		1
Calmodulin-binding/CGCG box	S000501								1						1	1									2		1
Additional file 4: Table S2-5 Cis-elements in the promoters of CsLBD genes
	Gene Cis-element	CsLBD1	CsLBD2	CsLBD3	CsLBD4	CsLBD5	CsLBD6	CsLBD7	CsLBD8	CsLBD9	CsLBD10	CsLBD11	CsLBD12	CsLBD13	CsLBD14	CsLBD15	CsLBD16
Auxin signaling transduction related cis-element	S000026(AuxRE)
	S000270(AuxRE)	1	1	1				1			1				1		1
	S000024			1		1
	S000273	2	1	3	1	1	2		1	1	1	2	1	1	1		3
	S000370			2												2
Drought stress related cis-element	S000153					2			1	1
	S000174	2	1	1							3	1				1	1
	S000175										1	1
Salt stress related cis-element	S000453	5	1	4	2	4	7	9	5	7	5	4		5	3	1	10
Heat shock element	S000030	1	4		4	1	1	1	3	5		3		2	6	2	1
light signal transduction-related cis-element	S000124		1		1					1			1	1		1
	S000199	2	4	2	2	1	2	2	3	6	3	4	3	2	4	6	2
	S000127		1	1	3					1					2	1
	S000486						1
	S000488	2								1	1			1		1
	S000229
Ca2+-Responsive cis elements	S000507	1				1	1						2		1
Calmodulin-binding/CGCG box	S000501	1	1												1
